# Supplementary material for: Antimicrobial Susceptibility Profiles and Molecular Characterisation of Staphylococcus aureus from Pigs and Workers at Farms and Abattoirs in Zambia
Source: Antibiotics (Basel). 2022 Jun 24;11(7):844. doi: 10.3390/antibiotics11070844 (PMC9311834; doi:10.3390/antibiotics11070844)
Supplement: Supplementary file 1 [file antibiotics-11-00844-s001.zip]

Archive with 4 entries (4 files):
- .DS_Store
- Revised Suppiementary Table S1_Samples for which more than one S. aureus colony type was isolated.pdf
- Revised Supplementary Table S3_Characteristics of S. aureus Isolates Sequenced for Spa typing.pdf
- Supplementary Table S2_Vancomycin MIC Results.pdf
